# Supplementary material for: Sodium Alginate/Chitosan/Activated Carbon Composite Hydrogel for Cyanobacterial Inhibition: RSM Optimization and Sustained Release Performance
Source: Gels. 2026 Jun 3;12(6):496. doi: 10.3390/gels12060496 (PMC13297986; doi:10.3390/gels12060496)
Supplement: Supplementary file 1 [file gels-12-00496-s001.zip]

Archive with 1 entries (1 files):
- gels-4307686-supplementary.pdf
